# Supplementary material for: Presence of Mercury in an Arid Zone of Mexico: A Perspective Based on Biomonitoring of Mammals from Three Trophic Guilds
Source: Biology (Basel). 2024 Oct 11;13(10):811. doi: 10.3390/biology13100811 (PMC11504424; doi:10.3390/biology13100811)
Supplement: Supplementary file 1 [file biology-13-00811-s001.zip]

Archive with 2 entries (2 files):
- Supplementary material. Appendix S1.pdf
- Supplementary material. Appendix S2.pdf
